# Supplementary material for: Evolution of High Tooth Replacement Rates in Sauropod Dinosaurs
Source: PLoS One. 2013 Jul 17;8(7):e69235. doi: 10.1371/journal.pone.0069235 (PMC3714237; doi:10.1371/journal.pone.0069235)
Supplement: Raw Data S1 — Microsoft Excel spreadsheet containing tooth volumes, crown volumes, enamel thicknesses, tooth lengths, and estimation method for tooth replacement rate for various sauropodomorphs investigated in this study. (XLSX) [file pone.0069235.s001.xlsx]

## Sheet: TOOTH VOLUME 
CAMARASAURUS
tooth	tooth length (mm)	volume* (cm3)
4i	117	30		Volume of 40 large teeth				1060
4ii	62			Volume of 8 mid-sized teeth (near last tooth positions)				159
3i	86	23		Volume of 4 small teeth, at last tooth position				53
	avg volume	26.5		TOTAL ERUPTED TOOTH VOLUME (cm3)				1272
								Vol/replacement rate	20.5161	cm3/day
DIPLODOCUS
tooth	tooth length (mm)	volume* (cm3)		Volume of 18 large upper teeth				29.7
1iii	32			Volume of 4 mid-sized upper teeth (near last tooth positions)				4.95
2i	59	1.6		Volume of 2 small upper teeth, at last tooth position				1.65
2ii	40			Volume of 18 large lower teeth				26.73
2iii	32			Volume of 4 mid-sized lower teeth (near last tooth positions)				4.455
3i	49			Volume of 2 small lower teeth, at last tooth position				1.485
3ii	50			TOTAL ERUPTED TOOTH VOLUME (cm3)				68.97
3iii	33							Vol/replacement rate	1.97057	cm3/day
3iv	25
4i	54	1.7
4ii	36
4iii	23
	avg volume	1.65
*only measured for teeth about to erupt

## Sheet: CROWN VOLUME
CAMARASAURUS
tooth	crown length (mm)	volume (cm3)
4i	53	13.3		Volume of 40 large crowns				628
4ii	53	15		Volume of 8 mid-sized crowns (near last tooth positions)				94.4
4iii	31	3.8		Volume of 4 small crowns at last tooth position				31.6
4iv	7.6	0.79		TOTAL ERUPTED TOOTH VOLUME (cm3)				754
3i	57	16.4						Vol/replacement rate	12.1613	cm3/day
	average of largest crowns	15.7
DIPLODOCUS
tooth	crown length (mm)	volume (cm3)		Volume of 18 large upper crowns:				27.18
1iii	32	0.78		Volume of 4 mid-sized upper crowns (near last tooth positions)				4.53
2i	56.6			Volume of 2 small upper crowns at last tooth position				1.51
2ii	38.5	1.2		Volume of 18 large lower crowns				24.3
2iii	30			Volume of 4 mid-sized lower crowns (near last tooth positions)				4.077
3i	45			Volume of 2 small lower crowns at last tooth position				1.35
3ii	46	1.5		TOTAL ERUPTED TOOTH VOLUME (cm3)				62.947
3iii	30.8	0.734						Vol/replacement rate	1.79849	cm3/day
3iv	24.5
4i	51.9	1.52
4ii	33.5	0.91
4iii	20.6	0.815
	average of largest crowns	1.51

## Sheet: ENAMEL RAW DATA
ENAMEL MEASUREMENTS (mm) - Camarasaurus
	1i	1ii	1iii	1iv	2i	2ii	2iii	2iv	3i	3ii	3iii	3iv	3v	41	4ii	4iii	4iv	4v
labial 1	x	x	x	x	x	x	x	x	1.327	0.607	0.324	x	x	1.362	0.89	0.584	0.186	x
labial 2	x	x	x	x	x	x	x	x	0.693	0.512	0.21	x	x	1.083	0.537	0.278	0.096	x
labial 3	x	x	x	x	x	x	x	x	0.224	0.252	0.117	x	x	0.52	0.151	0.117	0.05	x
AVG labial	x	x	x	x	x	x	x	x	0.748	0.457	0.217	x	x	0.988333	0.526	0.326333	0.110667	x
apical	x	x	x	x	x	x	x	x	1.349	0.757	0.404	x	x	n/a	0.888	0.71	0.157	x
lingual 1	x	x	x	x	x	x	x	x	1.233	0.752	0.377	x	x	1.259	1.18	0.725	0.149	x
lingual 2	x	x	x	x	x	x	x	x	0.841	0.426	0.243	x	x	1.167	0.474	0.342	0.084	x
lingual 3	x	x	x	x	x	x	x	x	0.336	0.203	0.076	x	x	0.415	0.18	0.174	0.038	x
AVG lingual	x	x	x	x	x	x	x	x	0.803333	0.460333	0.232	x	x	0.947	0.611333	0.413667	0.0903333	x
labial/lingual									0.93112	0.992759	0.935345			1.04365	0.860414	0.78888	1.22509		avg lab/ling	0.96818
TOTAL AVG									0.857571	0.501286	0.250143			0.967667	0.614286	0.418571	0.108571
ENAMEL MEASUREMENTS (mm) - Diplodocus
	1i	1ii	1iii	1iv	2i	2ii	2iii	2iv	3i	3ii	3iii	3iv	3v	4i	4ii	4iii	4iv	4v
labial 1	x	0.819	0.621	x	0.884	0.594	0.497	0.318	x	0.747	0.582	0.393	0.229	0.868	0.592	0.437	0.186	0.106
labial 2	x	0.491	0.402	x	0.545	0.583	0.341	0.17	x	0.585	0.453	0.237	0.153	0.449	0.505	0.368	0.205	0.062
labial 3	x	0.115	0.167	x	0.224	0.211	0.103	0.065	x	0.284	0.193	0.088	0.068	0.191	0.102	0.101	0.057	n/a
AVG labial	x	0.475	0.396667	x	0.551	0.462667	0.313667	0.184333	x	0.538667	0.409333	0.239333	0.15	0.502667	0.399667	0.302	0.149333	0.084
apical	x	0.778	0.473	x	0.746	n/a	0.142	0.357	x	0.414	0.426	0.358	0.239	0.457	0.493	0.35	0.252	0.083
lingual 1	x	0.419	0.351	x	0.581	0.475	0.314	0.212	x	0.555	0.359	0.325	n/a	0.546	0.371	0.241	0.111	0.098
lingual 2	x	0.332	0.319	x	0.426	0.38	0.205	0.204	x	0.456	0.351	0.179	0.108	0.503	0.316	0.236	0.146	0.052
lingual 3	x	0.188	0.174	x	0.165	0.119	0.054	n/a	x	0.248	0.113	0.065	0.12	0.158	0.159	0.099	0.058	n/a
AVG lingual	x	0.313	0.281333	x	0.390667	0.324667	0.191	0.208	x	0.419667	0.274333	0.189667	0.114	0.402333	0.282	0.192	0.105	0.075
labial/lingual		1.51757	1.40995		1.41041	1.42505	1.64223	0.886218		1.28356	1.4921	1.26186	1.31579	1.24938	1.41726	1.57292	1.42222	1.12	avg lab/ling	1.36177
TOTAL AVG		0.448857	0.358143		0.510143	0.393667	0.236571	0.221		0.469857	0.353857	0.235	0.152833	0.453143	0.362571	0.261714	0.145	0.0802

## Sheet: ENAMEL SUMMARIZED DATA
ENAMEL MEASUREMENTS (mm) - Camarasaurus
	1ii	1iii	2i	2ii	2iii	2iv	3i	3ii	3iii	3iv	3v	4i	4ii	4iii	4iv	4v
AVG labial	x	x	x	x	x	x	0.748	0.457	0.217	x	x	0.988333	0.526	0.326333	0.110667	x
apical	x	x	x	x	x	x	1.349	0.757	0.404	x	x	n/a	0.888	0.71	0.157	x
AVG lingual	x	x	x	x	x	x	0.803333	0.460333	0.232	x	x	0.947	0.611333	0.413667	0.0903333	x
labial/lingual							0.93112	0.992759	0.935345			1.04365	0.860414	0.78888	1.22509		avg lab/ling	0.96818
TOTAL AVG							0.857571	0.501286	0.250143			0.967667	0.614286	0.418571	0.108571
ENAMEL MEASUREMENTS (mm) - Diplodocus
	1ii	1iii	2i	2ii	2iii	2iv	3i	3ii	3iii	3iv	3v	4i	4ii	4iii	4iv	4v
AVG labial	0.475	0.396667	0.551	0.462667	0.313667	0.184333	x	0.538667	0.409333	0.239333	0.15	0.502667	0.399667	0.302	0.149333	0.084
apical	0.778	0.473	0.746	n/a	0.142	0.357	x	0.414	0.426	0.358	0.239	0.457	0.493	0.35	0.252	0.083
AVG lingual	0.313	0.281333	0.390667	0.324667	0.191	0.208	x	0.419667	0.274333	0.189667	0.114	0.402333	0.282	0.192	0.105	0.075
labial/lingual	1.51757	1.40995	1.41041	1.42505	1.64223	0.886218		1.28356	1.4921	1.26186	1.31579	1.24938	1.41726	1.57292	1.42222	1.12	avg lab/ling	1.36177
TOTAL AVG	0.448857	0.358143	0.510143	0.393667	0.236571	0.221		0.469857	0.353857	0.235	0.152833	0.453143	0.362571	0.261714	0.145	0.0802
Camarasaurus	i	ii	iii	iv	v
average labial	0.868167	0.4915	0.271667	0.110667	—
apical	1.349	0.8225	0.557	0.157	—
average lingual	0.875167	0.535833	0.322833	0.0903333	—
overall average	0.967133	0.616611	0.383833	0.119333	—
labial/lingual	0.987383	0.926587	0.862112	1.22509	—
Diplodocus	i	ii	iii	iv	v
average labial	0.502667	0.469	0.355417	0.191	0.117
apical	0.457	0.561667	0.34775	0.322333	0.161
average lingual	0.402333	0.334833	0.234667	0.167556	0.0945
overall average	0.454	0.445485	0.312611	0.226963	0.0806667
labial/lingual	1.24938	1.41086	1.5293	1.1901	1.12

## Sheet: ESTIMATION METHOD
DIPLODOCUS
tooth	tooth length (mm)	formation time (days)	est formation time (days)	error (days)
1iii	32	141	138.242	-2.7581
2i	59	187	187.563	0.5628
3ii	50	178	177.489	-0.5109
3iii	33	144	141.09	-2.9096
3iv	25	110	116.102	6.1016
4i	54	183	182.752	-0.2477
4ii	36	145	149.164	4.1643
4iii	23	113	109.068	-3.9316
CAMARASAURUS
tooth	tooth length (mm)	formation time (days)	est formation time (days)	error (days)
3ii	48	208	219.682	11.6816
4i	117	315	315.185	0.1845
4ii	62	253	245.065	-7.935
4iii	31	190	184.748	-5.2517
4iv	8	130	130.31	0.3096
taxon	length repl. tooth X (mm)	est formation time tooth X (days)	length repl. tooth X+1 (mm)	est fm time tooth X+1 (days)	est replacement rate (days)	actual replacement rate (days)	error (days)
Diplodocus 3ii-3iii	50	177.489	33	141.09	36.3987	34	-2.3987
Diplodocus 3iii-3iv	33	141.09	25	116.102	24.9888	34	9.0112
Diplodocus 4i-4ii	54	182.752	36	149.164	33.588	38	4.412
Diplodocus 4ii-4iii	36	149.164	23	109.068	40.0959	32	-8.0959
average Diplodocus					33.7678	34.5
Camarasaurus 4i-4ii	117	315.185	62	245.065	70.1195	62	-8.1195
Camarasaurus 4ii-4iii	62	245.065	31	184.748	60.3167	63	2.6833
Camarasaurus 4iii-4iv	31	184.748	8	130.31	54.4387	60	5.5613
average Camarasaurus					61.625	61.6667
broad-crowned taxa
Massospondylus - broad	17	152.595	10	135.371	17.2235
Patagosaurus	41	205.843	15	147.751	58.0918
Mamenchisaurus	79	271.777	26	173.616	98.1613
narrow-crowned taxa
Nigersaurus i-ii	55	183.872	47	172.716	11.1552
Nigersaurus ii-iii	47	172.716	39	156.531	16.1856
Nigersaurus iii-iv	39	156.531	35	146.552	9.9792
Nigersaurus iv-v	35	146.552	29	129.225	17.3268
average Nigersaurus					13.6617
Río Negro titanosaur (MPCA-79)	59	187.563	44	167.236	20.3265
Massospondylus - narrow	17	86.0824	10	55.6891	30.3933
